# Supplementary material for: Concomitant Deep Vein Thrombosis in Cancer Patients with Unsuspected Pulmonary Embolism
Source: Cancers (Basel). 2022 Sep 17;14(18):4510. doi: 10.3390/cancers14184510 (PMC9496711; doi:10.3390/cancers14184510)
Supplement: Supplementary file 1 [file cancers-14-04510-s001.zip]

Archive with 1 entries (1 files):
- cancers-1889904-supplementary.pdf
